# Supplementary material for: First-Principles Study on the Photocatalytic Performance of K(Ta0.5Nb0.5)O3 Doped with Metals (Cd, Sn, Hf)
Source: Nanomaterials (Basel). 2025 Aug 28;15(17):1322. doi: 10.3390/nano15171322 (PMC12430202; doi:10.3390/nano15171322)
Supplement: Supplementary file 1 [file nanomaterials-15-01322-s001.zip]

Archive with 1 entries (1 files):
- nanomaterials-3783706-supplementary.pdf
